# Supplementary material for: Research on the influence of virtual reality on muscle fatigue during rowing ergometer exercise – pilot study
Source: PLoS One. 2026 Feb 6;21(2):e0342166. doi: 10.1371/journal.pone.0342166 (PMC12880715; doi:10.1371/journal.pone.0342166)
Supplement: S1 File — (CSV) [file pone.0342166.s001.csv]

Probe	Muscle	Leg	participant nr	NO VR	VR
1	BF	L	P1	-0,0199	-0,0848
2	BF	L	P1	0,0469	-0,0403
3	BF	L	P1	-0,1997	-0,0692
1	BF	L	P2	-0,0975	-0,1043
2	BF	L	P2	-0,0075	-0,0911
3	BF	L	P2	-0,2675	-0,0467
1	BF	L	P3	-0,0728	-0,041
2	BF	L	P3	-	-0,0774
3	BF	L	P3	0,0419	-0,0795
1	BF	L	P4	0,1631	0,0096
2	BF	L	P4	0,1723	0,0024
3	BF	L	P4	0,0864	0,0028
1	BF	L	P5	0,0177	0,0573
2	BF	L	P5	0,0181	-0,0828
3	BF	L	P5	-0,1007	0,0307
1	BF	L	P6	0,1608	-0,1766
2	BF	L	P6	0,4837	0,0452
3	BF	L	P6	--	0,0793
1	BF	L	P7	0,0388	-0,0761
2	BF	L	P7	-0,0861	-0,0686
3	BF	L	P7	--	-0,0266
1	BF	L	P8	-0,0086	-0,0164
2	BF	L	P8	0,0681	-0,0696
3	BF	L	P8	--	-0,0463
1	BF	R	P1	-0,0689	0,0404
2	BF	R	P1	0,0402	-0,0612
3	BF	R	P1	-0,0035	-0,1099
1	BF	R	P2	-0,0154	-0,0736
2	BF	R	P2	-0,1187	-0,0815
3	BF	R	P2	-0,0577	-0,0588
1	BF	R	P3	0,0533	-0,0878
2	BF	R	P3	-0,0219	-0,0822
3	BF	R	P3	-0,0167	-0,0831
1	BF	R	P4	0,008	0,0776
2	BF	R	P4	0,0518	0,0132
3	BF	R	P4	0,0395	0,0443
1	BF	R	P5	-0,2528	0,137
2	BF	R	P5	0,0029	-0,028
3	BF	R	P5	-0,0339	0,0327
1	BF	R	P6	-0,0066	0,0326
2	BF	R	P6	0,1469	0,0066
3	BF	R	P6	--	0,114
1	BF	R	P7	-0,0069	-0,0306
2	BF	R	P7	-0,0963	0,0336
3	BF	R	P7	--	0,0183
1	BF	R	P8	-0,1256	-0,1109
2	BF	R	P8	-0,0192	0,0218
3	BF	R	P8	--	0,0058
1	GAS	L	P1	-0,0322	-0,127
2	GAS	L	P1	-0,0863	-0,2743
3	GAS	L	P1	0,1885	-0,3238
1	GAS	L	P2	-0,0041	-0,4713
2	GAS	L	P2	0,1014	-0,4023
3	GAS	L	P2	-0,133	-0,2249
1	GAS	L	P3	-0,0717	-0,045
2	GAS	L	P3	-0,0295	-0,0124
3	GAS	L	P3	0,0156	-0,0243
1	GAS	L	P4	0,2276	-0,0442
2	GAS	L	P4	-0,0094	-0,0034
3	GAS	L	P4	0,0062	-0,0678
1	GAS	L	P5	-0,1386	0,1923
2	GAS	L	P5	-0,1765	-0,7315
3	GAS	L	P5	-0,3344	-0,0383
1	GAS	L	P6	-0,061	-0,2686
2	GAS	L	P6	-0,1282	-0,0816
3	GAS	L	P6	--	-0,0185
1	GAS	L	P7	0,0107	0,0211
2	GAS	L	P7	-0,2675	-0,0642
3	GAS	L	P7	--	0,0476
1	GAS	L	P8	-0,0469	-0,0552
2	GAS	L	P8	-0,0355	-0,0672
3	GAS	L	P8	--	-0,0767
1	GAS	R	P1	-0,0298	-0,004
2	GAS	R	P1	-0,0119	0,001
3	GAS	R	P1	0,0697	-0,0424
1	GAS	R	P2	-0,0286	-0,0638
2	GAS	R	P2	-0,4342	-0,035
3	GAS	R	P2	-0,2475	-0,0662
1	GAS	R	P3	-0,3293	0,035
2	GAS	R	P3	-0,1338	-0,0384
3	GAS	R	P3	0,0514	-0,045
1	GAS	R	P4	-0,0173	0,0603
2	GAS	R	P4	-0,0212	0,0505
3	GAS	R	P4	-0,0313	0,1027
1	GAS	R	P5	-0,0091	-0,0331
2	GAS	R	P5	-0,0579	-0,01
3	GAS	R	P5	-0,1484	-0,0066
1	GAS	R	P6	-0,0253	-0,2286
2	GAS	R	P6	-0,0931	0,0186
3	GAS	R	P6	--	0,0638
1	GAS	R	P7	-0,0416	-0,0566
2	GAS	R	P7	-0,1096	-0,0366
3	GAS	R	P7	--	-0,007
1	GAS	R	P8	-0,0556	-0,0385
2	GAS	R	P8	-0,138	-0,0666
3	GAS	R	P8	--	-0,0409
1	RF	L	P1	-0,0298	-0,0097
2	RF	L	P1	-0,0118	-0,2072
3	RF	L	P1	0,0697	-0,0995
1	RF	L	P2	-0,0286	-0,4929
2	RF	L	P2	-0,4341	-0,3495
3	RF	L	P2	-0,2475	-0,6101
1	RF	L	P3	-0,3293	-0,342
2	RF	L	P3	-0,1338	0,0336
3	RF	L	P3	0,0514	-0,1606
1	RF	L	P4	-0,0173	-0,0491
2	RF	L	P4	-0,0212	-0,0354
3	RF	L	P4	-0,0313	-0,0437
1	RF	L	P5	-0,009	0,0584
2	RF	L	P5	-0,0579	-0,208
3	RF	L	P5	-0,1484	0,0294
1	RF	L	P6	-0,0253	-0,027
2	RF	L	P6	-0,0931	-0,0131
3	RF	L	P6	--	-0,0923
1	RF	L	P7	-0,0416	-0,2499
2	RF	L	P7	-0,1096	-0,1663
3	RF	L	P7	--	-0,1456
1	RF	L	P8	-0,0556	-0,0914
2	RF	L	P8	-0,138	-0,1487
3	RF	L	P8	--	-0,0847
1	RF	R	P1	-0,0226	0,1002
2	RF	R	P1	-0,0074	0,0451
3	RF	R	P1	-0,1443	-0,0612
1	RF	R	P2	-0,0599	-0,0737
2	RF	R	P2	0,0381	-0,1021
3	RF	R	P2	-0,1107	-0,059
1	RF	R	P3	-0,0715	-0,04
2	RF	R	P3	-0,0813	0,005
3	RF	R	P3	0,0683	-0,054
1	RF	R	P4	0,1406	0,095
2	RF	R	P4	0,5124	0,0195
3	RF	R	P4	0,3708	0,0253
1	RF	R	P5	0,0323	0,1031
2	RF	R	P5	0,0093	-0,0032
3	RF	R	P5	0,019	0,0536
1	RF	R	P6	0,0619	-0,05
2	RF	R	P6	-0,0199	-0,0219
3	RF	R	P6	--	0,0166
1	RF	R	P7	-0,01	-0,0014
2	RF	R	P7	-0,1829	-0,0619
3	RF	R	P7	--	-0,0211
1	RF	R	P8	-0,0241	-0,252
2	RF	R	P8	0,0284	-0,0986
3	RF	R	P8	--	-0,0986
