# Supplementary material for: Research on the influence of virtual reality on muscle fatigue during rowing ergometer exercise – pilot study
Source: PLoS One. 2026 Feb 6;21(2):e0342166. doi: 10.1371/journal.pone.0342166 (PMC12880715; doi:10.1371/journal.pone.0342166)
Supplement: S2 File — (CSV) [file pone.0342166.s002.csv]

Muscle	Leg	p-value
BF	L	0.07618
BF	R	0.88943
GAS	L	0.09524
GAS	R	0.0516
RF	L	0.10985
RF	R	0.44447
